# Supplementary material for: Nuclear Magnetic Resonance Dynamics of LiTFSI–Pyrazole Eutectic Solvents
Source: Materials (Basel). 2025 Nov 14;18(22):5184. doi: 10.3390/ma18225184 (PMC12654013; doi:10.3390/ma18225184)
Supplement: Supplementary file 1 [file materials-18-05184-s001.zip]

Archive with 1 entries (1 files):
- materials-3962025-supplementary.pdf
